# Supplementary material for: Electron donor–acceptor complex offers a diverse approach for carbonyl alkylative amination
Source: Chem Sci. 2025 Sep 24;16(42):20061–72. doi: 10.1039/d5sc04087f (PMC12489803; doi:10.1039/d5sc04087f)
Supplement: SC-016-D5SC04087F-s002 [file SC-016-D5SC04087F-s002.cif]

# Supplementary Information (SI) for Chemical Science.
# This journal is © The Royal Society of Chemistry 2025

####################################################################### 
# 
# This file contains crystal structure data downloaded from the 
# Cambridge Structural Database (CSD) hosted by the Cambridge 
# Crystallographic Data Centre (CCDC).
# 
# Full information about CCDC data access policies and citation 
# guidelines are available at http://www.ccdc.cam.ac.uk/access/V1 
# 
# Audit and citation data items may have been added by the CCDC. 
# Please retain this information to preserve the provenance of 
# this file and to allow appropriate attribution of the data. 
# 
#######################################################################

data_icar_574_p_0m_a
_database_code_depnum_ccdc_archive 'CCDC 2410053'
loop_
_audit_author_name
_audit_author_address
'KAMLESH SATPUTE'
;INDIAN INSTITUTE OF TECHNOLOGY ROPAR
India
;
_audit_update_record             
;
2024-12-13 deposited with the CCDC.	2025-09-19 downloaded from the CCDC.
;
_audit_creation_date             2024-12-13
_audit_creation_method           
;
Olex2 1.5
(compiled 2024.02.16 svn.r378c4104 for OlexSys, GUI svn.r6928)
;
_shelx_SHELXL_version_number     2019/1
_chemical_name_common            ?
_chemical_name_systematic        ?
_chemical_formula_moiety         'C20 H25 N O2'
_chemical_formula_sum            'C20 H25 N O2'
_chemical_formula_weight         311.41
_chemical_melting_point          ?
loop_
_atom_type_symbol
_atom_type_description
_atom_type_scat_dispersion_real
_atom_type_scat_dispersion_imag
_atom_type_scat_source
C C 0.0033 0.0016 'International Tables Vol C Tables 4.2.6.8 and 6.1.1.4'
H H 0.0000 0.0000 'International Tables Vol C Tables 4.2.6.8 and 6.1.1.4'
N N 0.0061 0.0033 'International Tables Vol C Tables 4.2.6.8 and 6.1.1.4'
O O 0.0106 0.0060 'International Tables Vol C Tables 4.2.6.8 and 6.1.1.4'

_shelx_space_group_comment       
;
The symmetry employed for this shelxl refinement is uniquely defined
by the following loop, which should always be used as a source of
symmetry information in preference to the above space-group names.
They are only intended as comments.
;
_space_group_crystal_system      triclinic
_space_group_IT_number           2
_space_group_name_H-M_alt        'P -1'
_space_group_name_Hall           '-P 1'
loop_
_space_group_symop_operation_xyz
'x, y, z'
'-x, -y, -z'

_cell_length_a                   7.8403(11)
_cell_length_b                   10.3493(13)
_cell_length_c                   11.6156(16)
_cell_angle_alpha                96.969(4)
_cell_angle_beta                 99.160(4)
_cell_angle_gamma                106.540(4)
_cell_volume                     878.0(2)
_cell_formula_units_Z            2
_cell_measurement_reflns_used    9991
_cell_measurement_temperature    298
_cell_measurement_theta_max      28.247
_cell_measurement_theta_min      3.600
_shelx_estimated_absorpt_T_max   0.991
_shelx_estimated_absorpt_T_min   0.983
_exptl_absorpt_coefficient_mu    0.075
_exptl_absorpt_correction_T_max  0.7457
_exptl_absorpt_correction_T_min  0.6355
_exptl_absorpt_correction_type   multi-scan
_exptl_absorpt_process_details   
;
SADABS-2016/2 (Bruker,2016/2) was used for absorption correction.
wR2(int) was 0.1461 before and 0.0667 after correction.
The Ratio of minimum to maximum transmission is 0.8522.
The \l/2 correction factor is Not present.
;
_exptl_absorpt_special_details   ?
_exptl_crystal_colour            'clear colourless'
_exptl_crystal_colour_lustre     clear
_exptl_crystal_colour_primary    colourless
_exptl_crystal_density_diffrn    1.178
_exptl_crystal_density_meas      ?
_exptl_crystal_density_method    ?
_exptl_crystal_description       block
_exptl_crystal_F_000             336
_exptl_crystal_size_max          0.231
_exptl_crystal_size_mid          0.156
_exptl_crystal_size_min          0.123
_exptl_transmission_factor_max   ?
_exptl_transmission_factor_min   ?
_diffrn_reflns_av_R_equivalents  0.0497
_diffrn_reflns_av_unetI/netI     0.0269
_diffrn_reflns_Laue_measured_fraction_full 0.991
_diffrn_reflns_Laue_measured_fraction_max 0.990
_diffrn_reflns_limit_h_max       10
_diffrn_reflns_limit_h_min       -10
_diffrn_reflns_limit_k_max       13
_diffrn_reflns_limit_k_min       -13
_diffrn_reflns_limit_l_max       15
_diffrn_reflns_limit_l_min       -15
_diffrn_reflns_number            28905
_diffrn_reflns_point_group_measured_fraction_full 0.991
_diffrn_reflns_point_group_measured_fraction_max 0.990
_diffrn_reflns_theta_full        25.242
_diffrn_reflns_theta_max         28.384
_diffrn_reflns_theta_min         2.085
_diffrn_ambient_temperature      298
_diffrn_detector                 'Bruker APEX2 area detector'
_diffrn_detector_area_resol_mean 7.9
_diffrn_detector_type            'CCD area detector'
_diffrn_measured_fraction_theta_full 0.991
_diffrn_measured_fraction_theta_max 0.990
_diffrn_measurement_device       'three-circle diffractometer'
_diffrn_measurement_device_type  'Bruker APEX2 microsource'
_diffrn_measurement_method       '\w and \f scans'
_diffrn_radiation_monochromator  'mirror optics'
_diffrn_radiation_probe          x-ray
_diffrn_radiation_type           MoK\a
_diffrn_radiation_wavelength     0.71073
_diffrn_source                   'microfocus sealed X-ray tube'
_diffrn_source_current           1.0
_diffrn_source_power             0.05
_diffrn_source_type              'Incoatec I\ms'
_diffrn_source_voltage           50.0
_reflns_Friedel_coverage         0.000
_reflns_Friedel_fraction_full    .
_reflns_Friedel_fraction_max     .
_reflns_number_gt                3905
_reflns_number_total             4365
_reflns_special_details          
;
 Reflections were merged by SHELXL according to the crystal
 class for the calculation of statistics and refinement.
 
 _reflns_Friedel_fraction is defined as the number of unique
 Friedel pairs measured divided by the number that would be
 possible theoretically, ignoring centric projections and
 systematic absences.
;
_reflns_threshold_expression     'I > 2\s(I)'
_computing_cell_refinement       'SAINT V8.40B (?, 2016)'
_computing_data_collection       ?
_computing_data_reduction        'SAINT V8.40B (?, 2016)'
_computing_molecular_graphics    'Olex2 1.5 (Dolomanov et al., 2009)'
_computing_publication_material  'Olex2 1.5 (Dolomanov et al., 2009)'
_computing_structure_refinement  'XL  (Sheldrick, 2008)'
_computing_structure_solution    'SHELXS-1997  (Sheldrick, 2008)'
_refine_diff_density_max         0.247
_refine_diff_density_min         -0.206
_refine_diff_density_rms         0.031
_refine_ls_extinction_coef       .
_refine_ls_extinction_method     none
_refine_ls_goodness_of_fit_ref   1.094
_refine_ls_hydrogen_treatment    mixed
_refine_ls_matrix_type           full
_refine_ls_number_parameters     217
_refine_ls_number_reflns         4365
_refine_ls_number_restraints     0
_refine_ls_R_factor_all          0.0604
_refine_ls_R_factor_gt           0.0550
_refine_ls_restrained_S_all      1.094
_refine_ls_shift/su_max          0.000
_refine_ls_shift/su_mean         0.000
_refine_ls_structure_factor_coef Fsqd
_refine_ls_weighting_details     
'w=1/[\s^2^(Fo^2^)+(0.0514P)^2^+0.2613P] where P=(Fo^2^+2Fc^2^)/3'
_refine_ls_weighting_scheme      calc
_refine_ls_wR_factor_gt          0.1389
_refine_ls_wR_factor_ref         0.1427
_refine_special_details          ?
_olex2_refinement_description    
;
1. Fixed Uiso
 At 1.2 times of:
  All C(H) groups
 At 1.5 times of:
  All C(H,H,H) groups
2.a Ternary CH refined with riding coordinates:
 C16(H16)
2.b Aromatic/amide H refined with riding coordinates:
 C5(H5), C6(H6), C15(H15), C14(H14), C13(H13), C4(H4), C12(H12), C11(H11)
2.c Idealised Me refined as rotating group:
 C3(H3A,H3B,H3C), C8(H8A,H8B,H8C), C18(H18A,H18B,H18C), C17(H17A,H17B,H17C),
 C20(H20A,H20B,H20C)
;
_atom_sites_solution_hydrogens   mixed
_atom_sites_solution_primary     direct
_atom_sites_solution_secondary   ?
loop_
_atom_site_label
_atom_site_type_symbol
_atom_site_fract_x
_atom_site_fract_y
_atom_site_fract_z
_atom_site_U_iso_or_equiv
_atom_site_adp_type
_atom_site_occupancy
_atom_site_site_symmetry_order
_atom_site_calc_flag
_atom_site_refinement_flags_posn
_atom_site_refinement_flags_adp
_atom_site_refinement_flags_occupancy
_atom_site_disorder_assembly
_atom_site_disorder_group
O3 O 0.62078(16) 0.72102(13) 0.44341(10) 0.0609(3) Uani 1 1 d . . . . .
O2 O 0.33043(14) 0.62743(12) 0.35334(9) 0.0510(3) Uani 1 1 d . . . . .
N1 N 0.51456(16) 0.66405(11) 0.15257(10) 0.0379(3) Uani 1 1 d . . . . .
C5 C 0.5857(3) 0.28444(17) 0.20556(17) 0.0633(5) Uani 1 1 d . . . . .
H5 H 0.601348 0.200683 0.216492 0.076 Uiso 1 1 calc R U . . .
C6 C 0.4184(3) 0.29106(16) 0.15563(16) 0.0592(4) Uani 1 1 d . . . . .
H6 H 0.321254 0.210655 0.132243 0.071 Uiso 1 1 calc R U . . .
C7 C 0.3900(2) 0.41564(15) 0.13891(13) 0.0465(3) Uani 1 1 d . . . . .
C1 C 0.53808(18) 0.53666(13) 0.17446(11) 0.0372(3) Uani 1 1 d . . . . .
C9 C 0.51746(17) 0.77358(13) 0.24953(11) 0.0339(3) Uani 1 1 d . . . . .
C10 C 0.68874(17) 0.89683(13) 0.26796(11) 0.0363(3) Uani 1 1 d . . . . .
C15 C 0.7646(2) 0.98513(15) 0.37599(13) 0.0487(3) Uani 1 1 d . . . . .
H15 H 0.714627 0.967021 0.441980 0.058 Uiso 1 1 calc R U . . .
C14 C 0.9141(2) 1.09998(17) 0.38625(17) 0.0609(4) Uani 1 1 d . . . . .
H14 H 0.964308 1.157050 0.459391 0.073 Uiso 1 1 calc R U . . .
C13 C 0.9887(2) 1.13031(17) 0.29005(18) 0.0603(4) Uani 1 1 d . . . . .
H13 H 1.088605 1.207542 0.297558 0.072 Uiso 1 1 calc R U . . .
C4 C 0.7294(3) 0.40241(17) 0.23917(16) 0.0568(4) Uani 1 1 d . . . . .
H4 H 0.843000 0.397662 0.272502 0.068 Uiso 1 1 calc R U . . .
C2 C 0.7097(2) 0.52970(15) 0.22461(13) 0.0444(3) Uani 1 1 d . . . . .
C3 C 0.8747(2) 0.65406(17) 0.25931(18) 0.0575(4) Uani 1 1 d . . . . .
H3A H 0.882492 0.704920 0.195466 0.086 Uiso 1 1 calc R U . . .
H3B H 0.981526 0.626226 0.276127 0.086 Uiso 1 1 calc R U . . .
H3C H 0.865606 0.710579 0.328533 0.086 Uiso 1 1 calc R U . . .
C8 C 0.2046(2) 0.41818(19) 0.08403(17) 0.0647(5) Uani 1 1 d . . . . .
H8A H 0.121476 0.326735 0.066364 0.097 Uiso 1 1 calc R U . . .
H8B H 0.210082 0.455066 0.012266 0.097 Uiso 1 1 calc R U . . .
H8C H 0.163568 0.474380 0.138329 0.097 Uiso 1 1 calc R U . . .
C12 C 0.9138(2) 1.04496(17) 0.18193(16) 0.0542(4) Uani 1 1 d . . . . .
H12 H 0.962802 1.065158 0.115970 0.065 Uiso 1 1 calc R U . . .
C11 C 0.76601(19) 0.92927(15) 0.17118(13) 0.0435(3) Uani 1 1 d . . . . .
H11 H 0.717512 0.872229 0.097889 0.052 Uiso 1 1 calc R U . . .
C16 C 0.34549(18) 0.82024(15) 0.21446(12) 0.0418(3) Uani 1 1 d . . . . .
H16 H 0.239448 0.738334 0.201523 0.050 Uiso 1 1 calc R U . . .
C18 C 0.3375(2) 0.87784(19) 0.09913(15) 0.0571(4) Uani 1 1 d . . . . .
H18A H 0.436089 0.961131 0.109251 0.086 Uiso 1 1 calc R U . . .
H18B H 0.224122 0.896267 0.079199 0.086 Uiso 1 1 calc R U . . .
H18C H 0.347215 0.812254 0.036602 0.086 Uiso 1 1 calc R U . . .
C17 C 0.3240(3) 0.92176(19) 0.31340(17) 0.0602(4) Uani 1 1 d . . . . .
H17A H 0.327805 0.884655 0.385264 0.090 Uiso 1 1 calc R U . . .
H17B H 0.209629 0.938286 0.292072 0.090 Uiso 1 1 calc R U . . .
H17C H 0.421034 1.006282 0.325178 0.090 Uiso 1 1 calc R U . . .
C19 C 0.50023(18) 0.70807(14) 0.36174(12) 0.0388(3) Uani 1 1 d . . . . .
C20 C 0.2952(3) 0.5548(3) 0.4494(2) 0.0895(8) Uani 1 1 d . . . . .
H20A H 0.338491 0.476823 0.441770 0.134 Uiso 1 1 calc R U . . .
H20B H 0.166874 0.524641 0.447143 0.134 Uiso 1 1 calc R U . . .
H20C H 0.356840 0.614352 0.523372 0.134 Uiso 1 1 calc R U . . .
H1 H 0.422(2) 0.6522(17) 0.0980(16) 0.050(5) Uiso 1 1 d . . . . .

loop_
_atom_site_aniso_label
_atom_site_aniso_U_11
_atom_site_aniso_U_22
_atom_site_aniso_U_33
_atom_site_aniso_U_23
_atom_site_aniso_U_13
_atom_site_aniso_U_12
O3 0.0573(7) 0.0726(8) 0.0495(6) 0.0274(6) -0.0003(5) 0.0142(6)
O2 0.0443(6) 0.0638(7) 0.0512(6) 0.0281(5) 0.0173(4) 0.0149(5)
N1 0.0394(6) 0.0383(6) 0.0331(5) 0.0039(4) 0.0041(4) 0.0106(5)
C5 0.0838(13) 0.0423(8) 0.0719(11) 0.0119(8) 0.0271(10) 0.0254(8)
C6 0.0736(11) 0.0356(7) 0.0606(10) 0.0004(7) 0.0260(8) 0.0014(7)
C7 0.0475(8) 0.0426(7) 0.0436(7) 0.0003(6) 0.0165(6) 0.0037(6)
C1 0.0401(7) 0.0357(6) 0.0362(6) 0.0041(5) 0.0147(5) 0.0094(5)
C9 0.0339(6) 0.0365(6) 0.0324(6) 0.0070(5) 0.0074(5) 0.0120(5)
C10 0.0358(6) 0.0351(6) 0.0383(6) 0.0074(5) 0.0049(5) 0.0122(5)
C15 0.0532(8) 0.0452(8) 0.0437(7) 0.0014(6) 0.0050(6) 0.0145(6)
C14 0.0595(10) 0.0449(8) 0.0631(10) -0.0060(7) -0.0070(8) 0.0093(7)
C13 0.0446(8) 0.0416(8) 0.0869(13) 0.0138(8) 0.0033(8) 0.0055(6)
C4 0.0636(10) 0.0530(9) 0.0643(10) 0.0135(7) 0.0201(8) 0.0296(8)
C2 0.0446(7) 0.0428(7) 0.0495(8) 0.0081(6) 0.0165(6) 0.0157(6)
C3 0.0355(7) 0.0557(9) 0.0802(11) 0.0114(8) 0.0076(7) 0.0150(7)
C8 0.0467(9) 0.0610(10) 0.0672(11) -0.0017(8) 0.0043(8) -0.0038(7)
C12 0.0468(8) 0.0505(8) 0.0681(10) 0.0237(7) 0.0163(7) 0.0114(7)
C11 0.0435(7) 0.0433(7) 0.0430(7) 0.0118(6) 0.0089(6) 0.0106(6)
C16 0.0366(6) 0.0459(7) 0.0473(7) 0.0143(6) 0.0079(5) 0.0172(6)
C18 0.0575(9) 0.0637(10) 0.0559(9) 0.0239(8) 0.0030(7) 0.0267(8)
C17 0.0634(10) 0.0638(10) 0.0691(11) 0.0140(8) 0.0223(8) 0.0386(9)
C19 0.0415(7) 0.0420(7) 0.0372(6) 0.0099(5) 0.0108(5) 0.0168(5)
C20 0.0656(12) 0.1240(19) 0.0898(15) 0.0745(15) 0.0263(11) 0.0180(12)

_geom_special_details            
;
 All esds (except the esd in the dihedral angle between two l.s. planes)
 are estimated using the full covariance matrix.  The cell esds are taken
 into account individually in the estimation of esds in distances, angles
 and torsion angles; correlations between esds in cell parameters are only
 used when they are defined by crystal symmetry.  An approximate (isotropic)
 treatment of cell esds is used for estimating esds involving l.s. planes.
;
loop_
_geom_bond_atom_site_label_1
_geom_bond_atom_site_label_2
_geom_bond_distance
_geom_bond_site_symmetry_2
_geom_bond_publ_flag
O3 C19 1.1928(17) . ?
O2 C19 1.3359(17) . ?
O2 C20 1.4388(19) . ?
N1 C1 1.4289(17) . ?
N1 C9 1.4904(16) . ?
N1 H1 0.852(18) . ?
C5 H5 0.9300 . ?
C5 C6 1.371(3) . ?
C5 C4 1.369(3) . ?
C6 H6 0.9300 . ?
C6 C7 1.400(2) . ?
C7 C1 1.4075(19) . ?
C7 C8 1.500(2) . ?
C1 C2 1.404(2) . ?
C9 C10 1.5307(17) . ?
C9 C16 1.5687(17) . ?
C9 C19 1.5477(17) . ?
C10 C15 1.3921(19) . ?
C10 C11 1.3915(19) . ?
C15 H15 0.9300 . ?
C15 C14 1.389(2) . ?
C14 H14 0.9300 . ?
C14 C13 1.370(3) . ?
C13 H13 0.9300 . ?
C13 C12 1.379(3) . ?
C4 H4 0.9300 . ?
C4 C2 1.396(2) . ?
C2 C3 1.501(2) . ?
C3 H3A 0.9600 . ?
C3 H3B 0.9600 . ?
C3 H3C 0.9600 . ?
C8 H8A 0.9600 . ?
C8 H8B 0.9600 . ?
C8 H8C 0.9600 . ?
C12 H12 0.9300 . ?
C12 C11 1.386(2) . ?
C11 H11 0.9300 . ?
C16 H16 0.9800 . ?
C16 C18 1.530(2) . ?
C16 C17 1.524(2) . ?
C18 H18A 0.9600 . ?
C18 H18B 0.9600 . ?
C18 H18C 0.9600 . ?
C17 H17A 0.9600 . ?
C17 H17B 0.9600 . ?
C17 H17C 0.9600 . ?
C20 H20A 0.9600 . ?
C20 H20B 0.9600 . ?
C20 H20C 0.9600 . ?

loop_
_geom_angle_atom_site_label_1
_geom_angle_atom_site_label_2
_geom_angle_atom_site_label_3
_geom_angle
_geom_angle_site_symmetry_1
_geom_angle_site_symmetry_3
_geom_angle_publ_flag
C19 O2 C20 116.97(13) . . ?
C1 N1 C9 122.48(10) . . ?
C1 N1 H1 111.6(11) . . ?
C9 N1 H1 108.3(12) . . ?
C6 C5 H5 120.3 . . ?
C4 C5 H5 120.3 . . ?
C4 C5 C6 119.31(16) . . ?
C5 C6 H6 119.1 . . ?
C5 C6 C7 121.75(15) . . ?
C7 C6 H6 119.1 . . ?
C6 C7 C1 118.64(15) . . ?
C6 C7 C8 119.98(14) . . ?
C1 C7 C8 121.37(14) . . ?
C7 C1 N1 119.61(13) . . ?
C2 C1 N1 120.69(12) . . ?
C2 C1 C7 119.59(13) . . ?
N1 C9 C10 111.35(10) . . ?
N1 C9 C16 108.02(10) . . ?
N1 C9 C19 107.07(10) . . ?
C10 C9 C16 109.30(10) . . ?
C10 C9 C19 112.77(10) . . ?
C19 C9 C16 108.16(10) . . ?
C15 C10 C9 123.02(12) . . ?
C11 C10 C9 119.16(11) . . ?
C11 C10 C15 117.65(13) . . ?
C10 C15 H15 119.6 . . ?
C14 C15 C10 120.70(15) . . ?
C14 C15 H15 119.6 . . ?
C15 C14 H14 119.6 . . ?
C13 C14 C15 120.88(15) . . ?
C13 C14 H14 119.6 . . ?
C14 C13 H13 120.4 . . ?
C14 C13 C12 119.23(15) . . ?
C12 C13 H13 120.4 . . ?
C5 C4 H4 119.2 . . ?
C5 C4 C2 121.61(17) . . ?
C2 C4 H4 119.2 . . ?
C1 C2 C3 122.19(13) . . ?
C4 C2 C1 119.09(14) . . ?
C4 C2 C3 118.68(14) . . ?
C2 C3 H3A 109.5 . . ?
C2 C3 H3B 109.5 . . ?
C2 C3 H3C 109.5 . . ?
H3A C3 H3B 109.5 . . ?
H3A C3 H3C 109.5 . . ?
H3B C3 H3C 109.5 . . ?
C7 C8 H8A 109.5 . . ?
C7 C8 H8B 109.5 . . ?
C7 C8 H8C 109.5 . . ?
H8A C8 H8B 109.5 . . ?
H8A C8 H8C 109.5 . . ?
H8B C8 H8C 109.5 . . ?
C13 C12 H12 119.9 . . ?
C13 C12 C11 120.29(16) . . ?
C11 C12 H12 119.9 . . ?
C10 C11 H11 119.4 . . ?
C12 C11 C10 121.24(14) . . ?
C12 C11 H11 119.4 . . ?
C9 C16 H16 106.7 . . ?
C18 C16 C9 113.88(12) . . ?
C18 C16 H16 106.7 . . ?
C17 C16 C9 112.46(12) . . ?
C17 C16 H16 106.7 . . ?
C17 C16 C18 109.86(13) . . ?
C16 C18 H18A 109.5 . . ?
C16 C18 H18B 109.5 . . ?
C16 C18 H18C 109.5 . . ?
H18A C18 H18B 109.5 . . ?
H18A C18 H18C 109.5 . . ?
H18B C18 H18C 109.5 . . ?
C16 C17 H17A 109.5 . . ?
C16 C17 H17B 109.5 . . ?
C16 C17 H17C 109.5 . . ?
H17A C17 H17B 109.5 . . ?
H17A C17 H17C 109.5 . . ?
H17B C17 H17C 109.5 . . ?
O3 C19 O2 123.26(13) . . ?
O3 C19 C9 126.06(13) . . ?
O2 C19 C9 110.60(11) . . ?
O2 C20 H20A 109.5 . . ?
O2 C20 H20B 109.5 . . ?
O2 C20 H20C 109.5 . . ?
H20A C20 H20B 109.5 . . ?
H20A C20 H20C 109.5 . . ?
H20B C20 H20C 109.5 . . ?

loop_
_geom_torsion_atom_site_label_1
_geom_torsion_atom_site_label_2
_geom_torsion_atom_site_label_3
_geom_torsion_atom_site_label_4
_geom_torsion
_geom_torsion_site_symmetry_1
_geom_torsion_site_symmetry_2
_geom_torsion_site_symmetry_3
_geom_torsion_site_symmetry_4
_geom_torsion_publ_flag
N1 C1 C2 C4 -176.77(13) . . . . ?
N1 C1 C2 C3 1.0(2) . . . . ?
N1 C9 C10 C15 -153.06(12) . . . . ?
N1 C9 C10 C11 31.83(16) . . . . ?
N1 C9 C16 C18 -60.23(15) . . . . ?
N1 C9 C16 C17 173.97(12) . . . . ?
N1 C9 C19 O3 102.91(16) . . . . ?
N1 C9 C19 O2 -74.02(13) . . . . ?
C5 C6 C7 C1 0.1(2) . . . . ?
C5 C6 C7 C8 -179.93(16) . . . . ?
C5 C4 C2 C1 0.1(2) . . . . ?
C5 C4 C2 C3 -177.75(16) . . . . ?
C6 C5 C4 C2 0.5(3) . . . . ?
C6 C7 C1 N1 176.71(13) . . . . ?
C6 C7 C1 C2 0.5(2) . . . . ?
C7 C1 C2 C4 -0.6(2) . . . . ?
C7 C1 C2 C3 177.21(14) . . . . ?
C1 N1 C9 C10 109.74(13) . . . . ?
C1 N1 C9 C16 -130.24(12) . . . . ?
C1 N1 C9 C19 -13.96(16) . . . . ?
C9 N1 C1 C7 110.32(14) . . . . ?
C9 N1 C1 C2 -73.49(16) . . . . ?
C9 C10 C15 C14 -176.28(14) . . . . ?
C9 C10 C11 C12 175.70(13) . . . . ?
C10 C9 C16 C18 61.07(15) . . . . ?
C10 C9 C16 C17 -64.73(15) . . . . ?
C10 C9 C19 O3 -19.91(19) . . . . ?
C10 C9 C19 O2 163.16(11) . . . . ?
C10 C15 C14 C13 1.1(3) . . . . ?
C15 C10 C11 C12 0.3(2) . . . . ?
C15 C14 C13 C12 -0.2(3) . . . . ?
C14 C13 C12 C11 -0.6(3) . . . . ?
C13 C12 C11 C10 0.5(2) . . . . ?
C4 C5 C6 C7 -0.6(3) . . . . ?
C8 C7 C1 N1 -3.3(2) . . . . ?
C8 C7 C1 C2 -179.50(14) . . . . ?
C11 C10 C15 C14 -1.1(2) . . . . ?
C16 C9 C10 C15 87.68(15) . . . . ?
C16 C9 C10 C11 -87.43(14) . . . . ?
C16 C9 C19 O3 -140.90(15) . . . . ?
C16 C9 C19 O2 42.17(14) . . . . ?
C19 C9 C10 C15 -32.67(17) . . . . ?
C19 C9 C10 C11 152.23(12) . . . . ?
C19 C9 C16 C18 -175.80(12) . . . . ?
C19 C9 C16 C17 58.40(15) . . . . ?
C20 O2 C19 O3 0.5(2) . . . . ?
C20 O2 C19 C9 177.52(16) . . . . ?

_shelx_res_file                  
;
TITL ICAR_574_P_0m_a.res in P-1
    icar_574_p_0m_a.res
    created by SHELXL-2019/1 at 12:18:12 on 13-Dec-2024
CELL 0.71073 7.8403 10.3493 11.6156 96.969 99.16 106.54
ZERR 2 0.0011 0.0013 0.0016 0.004 0.004 0.004
LATT 1
SFAC C H N O
UNIT 40 50 2 4

L.S. 4
PLAN  4 0 0
SIZE 0.123 0.231 0.156
TEMP 24.85
CONF
HTAB
BOND $H
fmap 2
acta
MORE -1
REM <olex2.extras>
REM <HklSrc "%.\\ICAR_574_P_0m_a.hkl">
REM </olex2.extras>

WGHT    0.051400    0.261300
FVAR       2.17057
O3    4    0.620777    0.721017    0.443411    11.00000    0.05734    0.07258 =
         0.04952    0.02740   -0.00028    0.01421
O2    4    0.330425    0.627433    0.353338    11.00000    0.04429    0.06378 =
         0.05123    0.02812    0.01729    0.01486
N1    3    0.514556    0.664049    0.152569    11.00000    0.03943    0.03833 =
         0.03313    0.00389    0.00411    0.01062
C5    1    0.585696    0.284442    0.205563    11.00000    0.08376    0.04232 =
         0.07187    0.01190    0.02713    0.02539
AFIX  43
H5    2    0.601348    0.200683    0.216492    11.00000   -1.20000
AFIX   0
C6    1    0.418424    0.291057    0.155630    11.00000    0.07359    0.03564 =
         0.06063    0.00044    0.02595    0.00143
AFIX  43
H6    2    0.321254    0.210655    0.132243    11.00000   -1.20000
AFIX   0
C7    1    0.389996    0.415636    0.138907    11.00000    0.04747    0.04260 =
         0.04357    0.00033    0.01652    0.00371
C1    1    0.538084    0.536655    0.174460    11.00000    0.04009    0.03571 =
         0.03622    0.00409    0.01468    0.00943
C9    1    0.517458    0.773582    0.249528    11.00000    0.03385    0.03647 =
         0.03243    0.00705    0.00738    0.01201
C10   1    0.688745    0.896826    0.267961    11.00000    0.03577    0.03506 =
         0.03834    0.00740    0.00493    0.01225
C15   1    0.764602    0.985126    0.375987    11.00000    0.05318    0.04525 =
         0.04369    0.00142    0.00496    0.01450
AFIX  43
H15   2    0.714627    0.967021    0.441980    11.00000   -1.20000
AFIX   0
C14   1    0.914127    1.099977    0.386253    11.00000    0.05946    0.04490 =
         0.06306   -0.00599   -0.00700    0.00934
AFIX  43
H14   2    0.964308    1.157050    0.459391    11.00000   -1.20000
AFIX   0
C13   1    0.988694    1.130312    0.290046    11.00000    0.04460    0.04155 =
         0.08687    0.01381    0.00326    0.00546
AFIX  43
H13   2    1.088605    1.207542    0.297558    11.00000   -1.20000
AFIX   0
C4    1    0.729437    0.402414    0.239166    11.00000    0.06363    0.05304 =
         0.06434    0.01348    0.02005    0.02965
AFIX  43
H4    2    0.843000    0.397662    0.272502    11.00000   -1.20000
AFIX   0
C2    1    0.709715    0.529705    0.224613    11.00000    0.04460    0.04281 =
         0.04946    0.00813    0.01647    0.01571
C3    1    0.874696    0.654059    0.259310    11.00000    0.03548    0.05571 =
         0.08017    0.01144    0.00762    0.01502
AFIX 137
H3A   2    0.882492    0.704920    0.195466    11.00000   -1.50000
H3B   2    0.981526    0.626226    0.276127    11.00000   -1.50000
H3C   2    0.865606    0.710579    0.328533    11.00000   -1.50000
AFIX   0
C8    1    0.204586    0.418184    0.084025    11.00000    0.04672    0.06101 =
         0.06718   -0.00171    0.00428   -0.00382
AFIX 137
H8A   2    0.121476    0.326735    0.066364    11.00000   -1.50000
H8B   2    0.210082    0.455066    0.012266    11.00000   -1.50000
H8C   2    0.163568    0.474380    0.138329    11.00000   -1.50000
AFIX   0
C12   1    0.913838    1.044963    0.181931    11.00000    0.04678    0.05047 =
         0.06808    0.02370    0.01630    0.01142
AFIX  43
H12   2    0.962802    1.065158    0.115970    11.00000   -1.20000
AFIX   0
C11   1    0.766005    0.929268    0.171175    11.00000    0.04348    0.04325 =
         0.04302    0.01179    0.00889    0.01058
AFIX  43
H11   2    0.717512    0.872229    0.097889    11.00000   -1.20000
AFIX   0
C16   1    0.345485    0.820243    0.214459    11.00000    0.03655    0.04585 =
         0.04730    0.01428    0.00795    0.01718
AFIX  13
H16   2    0.239448    0.738334    0.201523    11.00000   -1.20000
AFIX   0
C18   1    0.337482    0.877840    0.099132    11.00000    0.05746    0.06372 =
         0.05588    0.02386    0.00301    0.02668
AFIX 137
H18A  2    0.436089    0.961131    0.109251    11.00000   -1.50000
H18B  2    0.224122    0.896267    0.079199    11.00000   -1.50000
H18C  2    0.347215    0.812254    0.036602    11.00000   -1.50000
AFIX   0
C17   1    0.324001    0.921757    0.313396    11.00000    0.06341    0.06384 =
         0.06910    0.01395    0.02234    0.03863
AFIX 137
H17A  2    0.327805    0.884655    0.385264    11.00000   -1.50000
H17B  2    0.209629    0.938286    0.292072    11.00000   -1.50000
H17C  2    0.421034    1.006282    0.325178    11.00000   -1.50000
AFIX   0
C19   1    0.500231    0.708072    0.361744    11.00000    0.04148    0.04196 =
         0.03723    0.00985    0.01076    0.01675
C20   1    0.295229    0.554767    0.449398    11.00000    0.06561    0.12403 =
         0.08985    0.07446    0.02633    0.01798
AFIX 137
H20A  2    0.338491    0.476823    0.441770    11.00000   -1.50000
H20B  2    0.166874    0.524641    0.447143    11.00000   -1.50000
H20C  2    0.356840    0.614352    0.523372    11.00000   -1.50000
AFIX   0
H1    2    0.422178    0.652245    0.098012    11.00000    0.04979
HKLF 4


REM  ICAR_574_P_0m_a.res in P-1
REM wR2 = 0.1427, GooF = S = 1.094, Restrained GooF = 1.094 for all data
REM R1 = 0.0550 for 3905 Fo > 4sig(Fo) and 0.0604 for all 4365 data
REM 217 parameters refined using 0 restraints

END

WGHT      0.0514      0.2613

REM Instructions for potential hydrogen bonds
EQIV $1 -x+1, -y+1, -z+1
HTAB C20 O3_$1

REM Highest difference peak  0.247,  deepest hole -0.206,  1-sigma level  0.031
Q1    1   0.3164  0.4401  0.1117  11.00000  0.05    0.25
Q2    1   0.5025  0.7452  0.3028  11.00000  0.05    0.24
Q3    1   0.6045  0.8389  0.2599  11.00000  0.05    0.24
Q4    1   0.4329  0.7983  0.2392  11.00000  0.05    0.23
;
_shelx_res_checksum              97925
_olex2_submission_special_instructions 'No special instructions were received'
